# Supplementary material for: Hereditary Thoracic Aortic Diseases
Source: Diagnostics (Basel). 2024 Jan 4;14(1):112. doi: 10.3390/diagnostics14010112 (PMC10795846; doi:10.3390/diagnostics14010112)
Supplement: Supplementary file 1 [file diagnostics-14-00112-s001.zip]

Archive with 1 entries (1 files):
- diagnostics-2663280-supplementary.pdf
